# Supplementary material for: The Calpain-7 protease functions together with the ESCRT-III protein IST1 within the midbody to regulate the timing and completion of abscission
Source: eLife. 2023 Sep 29;12:e84515. doi: 10.7554/eLife.84515 (PMC10586806; doi:10.7554/eLife.84515)
Supplement: Figure 3—source data 1. [file elife-84515-fig3-data1.zip]

Archive with 8 entries (6 files):
- Figure 3-source data-1/
- Figure 3-source data-1/.DS_Store
- __MACOSX/Figure 3-source data-1/._.DS_Store
- Figure 3-source data-1/Figure-3B-uncroppedgel.pdf
- __MACOSX/Figure 3-source data-1/._Figure-3B-uncroppedgel.pdf
- Figure 3-source data-1/Raw image/
- Figure 3-source data-1/Raw image/Figure 3B gel raw.png
- __MACOSX/Figure 3-source data-1/Raw image/._Figure 3B gel raw.png
