# Supplementary material for: The Calpain-7 protease functions together with the ESCRT-III protein IST1 within the midbody to regulate the timing and completion of abscission
Source: eLife. 2023 Sep 29;12:e84515. doi: 10.7554/eLife.84515 (PMC10586806; doi:10.7554/eLife.84515)
Supplement: Figure 3—source data 2. [file elife-84515-fig3-data2.zip]

Archive with 16 entries (14 files):
- Figure 3-source data-2/
- Figure 3-source data-2/Figure 3C-uncropped blots.pdf
- __MACOSX/Figure 3-source data-2/._Figure 3C-uncropped blots.pdf
- Figure 3-source data-2/Figure 3C-uncropped blots.png
- __MACOSX/Figure 3-source data-2/._Figure 3C-uncropped blots.png
- Figure 3-source data-2/.DS_Store
- __MACOSX/Figure 3-source data-2/._.DS_Store
- Figure 3-source data-2/Raw images/
- Figure 3-source data-2/Figure 3C-uncropped blots.tif
- __MACOSX/Figure 3-source data-2/._Figure 3C-uncropped blots.tif
- Figure 3-source data-2/Figure 3C-uncropped blots.ai
- __MACOSX/Figure 3-source data-2/._Figure 3C-uncropped blots.ai
- Figure 3-source data-2/Raw images/Figure 3C-antiFLAG.tif
- __MACOSX/Figure 3-source data-2/Raw images/._Figure 3C-antiFLAG.tif
- Figure 3-source data-2/Raw images/Figure 3C-antiMyc.tif
- __MACOSX/Figure 3-source data-2/Raw images/._Figure 3C-antiMyc.tif
