# Supplementary material for: The Calpain-7 protease functions together with the ESCRT-III protein IST1 within the midbody to regulate the timing and completion of abscission
Source: eLife. 2023 Sep 29;12:e84515. doi: 10.7554/eLife.84515 (PMC10586806; doi:10.7554/eLife.84515)
Supplement: Figure 5—figure supplement 1—source data 1. [file elife-84515-fig5-figsupp1-data1.zip]

Archive with 22 entries (20 files):
- Figure 5-figure supplement 1-source data-1/
- Figure 5-figure supplement 1-source data-1/Figure 5-supplement1A-uncropped blots.pdf
- __MACOSX/Figure 5-figure supplement 1-source data-1/._Figure 5-supplement1A-uncropped blots.pdf
- Figure 5-figure supplement 1-source data-1/.DS_Store
- __MACOSX/Figure 5-figure supplement 1-source data-1/._.DS_Store
- Figure 5-figure supplement 1-source data-1/Figure 5-supplement1B-uncropped blots.pdf
- __MACOSX/Figure 5-figure supplement 1-source data-1/._Figure 5-supplement1B-uncropped blots.pdf
- Figure 5-figure supplement 1-source data-1/Raw images/
- Figure 5-figure supplement 1-source data-1/Raw images/Figure 5-supplement 1B-antimCherry.tif
- __MACOSX/Figure 5-figure supplement 1-source data-1/Raw images/._Figure 5-supplement 1B-antimCherry.tif
- Figure 5-figure supplement 1-source data-1/Raw images/Figure 5-supplement 1A-antimCherry.tif
- __MACOSX/Figure 5-figure supplement 1-source data-1/Raw images/._Figure 5-supplement 1A-antimCherry.tif
- Figure 5-figure supplement 1-source data-1/Raw images/Figure 5-supplement 1B-antiCAPN7.tif
- __MACOSX/Figure 5-figure supplement 1-source data-1/Raw images/._Figure 5-supplement 1B-antiCAPN7.tif
- Figure 5-figure supplement 1-source data-1/Raw images/Figure 5-supplement 1A-antiCAPN7.tif
- __MACOSX/Figure 5-figure supplement 1-source data-1/Raw images/._Figure 5-supplement 1A-antiCAPN7.tif
- Figure 5-figure supplement 1-source data-1/Raw images/Figure 5-supplement 1B-antiGAPDH.tif
- __MACOSX/Figure 5-figure supplement 1-source data-1/Raw images/._Figure 5-supplement 1B-antiGAPDH.tif
- Figure 5-figure supplement 1-source data-1/Raw images/Figure 5-supplement 1B-antiNup153.tif
- __MACOSX/Figure 5-figure supplement 1-source data-1/Raw images/._Figure 5-supplement 1B-antiNup153.tif
- Figure 5-figure supplement 1-source data-1/Raw images/Figure 5-supplement 1A-antiGAPDH.tif
- __MACOSX/Figure 5-figure supplement 1-source data-1/Raw images/._Figure 5-supplement 1A-antiGAPDH.tif
